# Supplementary material for: Customized bioceramic scaffolds and metal meshes for challenging large-size mandibular bone defect regeneration and repair
Source: Regen Biomater. 2023 Jun 7;10:rbad057. doi: 10.1093/rb/rbad057 (PMC10287912; doi:10.1093/rb/rbad057)
Supplement: rbad057_Supplementary_Data [file rbad057_supplementary_data.zip]

Archive with 3 entries (3 files):
- OP-REGB230056_PECorr_AttachmentsFolder_Figure S1[AU].tif
- Supplementary Figure 1.docx
- OP-REGB230056_AuthorCorr_AttachmentsFolder_Figure S1[AU].tif
